# Supplementary material for: Spatial modelling of malaria prevalence associated with geographical factors in Houet province of Burkina Faso, West Africa
Source: GeoJournal. 2022 Aug 1;88(2):1769–83. doi: 10.1007/s10708-022-10692-7 (PMC10161614; doi:10.1007/s10708-022-10692-7)
Supplement: Supplementary file 1 — Supplementary file1 (XLSX 52 kb) [file 10708_2022_10692_MOESM1_ESM.xlsx]

## Sheet: Additional file 1.Modelling_Dat
FID	Shape	FID_1	IDint	Entité	Nom	Type_de_fo	District	Commune	Numero_sec	Milieu	Long_dd	Lat_dd	X_COORD	Y_COORD	Pop_AS	PS_inf_1	PS_1_4	PS_5_14	PS_15__	PG_inf_1	PG_1_4	PG_5_14	PG_15__	DCDPG_inf_	DCDPG_1_4	DCD_PG_5_1	DCDPG_15__	Total_PS	Total_PG	Total_Palu	Total_DCD	DensPaluAS	0_14_ans	15_64_ans	65_ans_ou	Age_N_D_	TotPop	Area_Loc_k	Area_AS_km	uid	MalariaEuc	LogDensPal	logdenspop	PrevPopAS	LogPrev	logdensPre	X1Vege	X2TAvg	X3Tmax
2	Point	3	0	ES90102503	Bouboura	CSPS	Dandé	Fo	Bouboura	Rural	-4.43997	11.9689	342856	1.32363e+06	1404	87	561	265	320	2	7	1	2	0	0	0	0	1233	12	1245	0	22.0719	484	492	9	0	985	48.2558	56.4065	0	89	3.09431	6.89264	88.6752	4.48498	0.452397	6.01804	27.3243	32.3382
0	Point	0	1	ES90102507	Faramana	CSPS	Dandé	Faramana	Faramana	Rural	-4.66897	12.0444	318344	1.33259e+06	12426	832	1188	612	1279	15	90	57	45	0	0	0	0	3911	207	4118	0	69.2141	3499	3713	186	15	7413	29.2188	59.4965	1	33	4.23721	8.91099	33.1402	3.50075	-0.585171	6.45491	27.2977	33
1	Point	2	2	ES90102520	Siankoro	CSPS	Dandé	Faramana	Siakoro	Rural	-4.55706	12.0136	330843	1.32878e+06	7783	262	1207	449	585	5	36	15	17	0	1	0	0	2503	73	2576	1	13.8473	1972	1868	82	5	3927	25.3594	186.029	2	33	2.62809	8.27563	33.0978	3.49947	-1.72644	6.34432	27.2913	32.8475
7	Point	7	3	ES90102508	Fo	CSPS	Dandé	Fo	FO	Rural	-4.51803	11.8771	334567	1.31428e+06	6569	102	568	322	355	1	6	6	15	0	0	0	1	1347	28	1375	1	21.8141	1097	1199	77	12	2385	41.6233	63.0327	3	21	3.08256	7.77695	20.9316	3.04126	-1.10239	6.04981	27.2949	32.1333
5	Point	9	4	ES90102509	Kiebani	CSPS	Dandé	Fo	Kiebani	Rural	-4.455	11.9018	341801	1.31635e+06	2499	111	560	234	565	7	19	6	19	1	1	1	0	1470	51	1521	3	37.1897	403	423	21	19	866	24.648	40.8984	4	61	3.61603	6.76389	60.8643	4.10865	0.397557	6.23432	27.4157	-9999
6	Point	4	5	ES90102510	Kimini	CSPS	Dandé	Padema	Kimini	Rural	-4.21856	11.8832	366969	1.31389e+06	7301	171	878	387	577	4	24	7	15	0	1	0	0	2013	50	2063	1	20.3203	2474	2503	163	88	5228	71.812	101.524	5	28	3.01162	8.56178	28.2564	3.34132	-1.27897	6.51359	28.0512	34
8	Point	5	6		DANGOUNANI	CSPS					-4.61444	11.8577	324140	1.31133e+06	1476	184	1098	251	343	2	7	7	20	0	1	0	0	1876	36	1912	1	34.9306	930	916	37	38	1921	39.5942	54.7371	6	130	3.55336	7.5606	129.539	4.86398	0.861443	6.4891	27.3625	33
4	Point	8	7		Kogoue	CSPS					-4.56836	11.9129	329196	1.31741e+06	3654	175	663	128	273	5	37	10	15	0	2	0	1	1239	67	1306	3	12.9516	1602	1426	56	12	3096	54.8268	100.837	7	36	2.56122	8.03787	35.7417	3.57632	-1.03719	6.39349	27.3802	32.822
3	Point	1	8		Nématoulaye	CSPS					-4.18368	11.9304	371104	1.31913e+06	8758	316	1447	325	502	2	38	3	15	0	0	0	0	2590	58	2648	0	38.857	2256	2198	120	96	4670	62.3601	68.1473	8	30	3.65989	8.44891	30.2352	3.40901	-0.812665	6.44983	28.0137	34
12	Point	14	9	ES90102502	Banwaly	CSPS	Dandé	Padema	Banwaly	Rural	-4.19417	11.7624	370052	1.30054e+06	20659	711	2377	886	1588	10	51	15	24	0	1	0	0	5562	100	5662	1	28.404	1548	1526	72	9	3155	80.5395	199.338	9	27	3.34653	8.05674	27.4069	3.3108	-1.98421	6.44583	28.0518	33.8445
10	Point	6	10	ES90102511	Kokoroba	CSPS	Dandé	Fo	Kokoroba	Rural	-4.48283	11.8251	338642	1.30751e+06	3223	142	775	192	330	2	17	3	3	0	0	1	0	1439	25	1464	1	26.3398	637	625	20	1	1283	21.2896	55.5812	10	45	3.27108	7.15696	45.4235	3.81603	-0.201815	6.47623	27.624	32.7576
13	Point	13	11	ES90102512	Koredeni	CSPS	Dandé	Koundougou	Koredeni	Rural	-4.64439	11.7374	320475	1.29762e+06	5700	232	1304	428	815	6	85	15	58	0	2	0	1	2779	164	2943	3	50.9456	1249	1307	69	108	2733	46.1753	57.7675	11	52	3.93076	7.91315	51.6316	3.94413	-0.112293	6.23116	27.3457	32.75
9	Point	10	12	ES90102514	Lahirasso	CSPS	Dandé	Padema	Lahirasso	Rural	-4.07014	11.851	383371	1.31077e+06	18089	549	2351	724	1257	12	117	19	36	2	2	0	0	4881	184	5065	4	21.3074	2949	2828	146	70	5993	46.4512	237.711	12	28	3.05905	8.69835	28.0004	3.33222	-2.13884	6.35585	28.0785	33.9929
11	Point	12	13		Dawera	CSPS					-4.57222	11.7945	328701	1.30431e+06	6721	409	1339	704	784	0	25	8	15	0	0	0	0	3236	48	3284	0	36.4137	1532	1600	70	73	3275	49.5705	90.1859	13	49	3.59495	8.09407	48.8618	3.88899	-0.612877	6.53971	27.4539	33
16	Point	15	14	ES90106506	Bossora	CSPS	Léna	Satiri	Bossora	Rural	-4.09111	11.7093	381248	1.29503e+06	8509	388	1444	363	557	7	43	18	34	1	0	0	0	2752	102	2854	1	14.4854	2316	2175	123	80	4694	110.942	197.025	14	34	2.67314	8.45404	33.541	3.51277	-1.77057	6.03324	27.9947	33.2712
15	Point	11	15	ES90102513	Koundougou	CSPS	Dandé	Koundougou	Koundougou	Rural	-4.51444	11.7255	335621	1.29662e+06	18954	298	1285	453	751	19	60	28	77	0	0	0	0	2787	184	2971	0	17.7711	3542	3841	280	71	7734	29.0793	167.181	15	16	2.87758	8.95338	15.6748	2.75205	-2.36702	6.4067	27.6802	33.015
17	Point	17	16	ES90102515	Mangorotou	CSPS	Dandé	Koundougou	Mangorotou	Rural	-4.54789	11.6627	331853	1.29032e+06	8082	398	2096	962	1776	2	16	0	9	0	0	0	0	5232	27	5259	0	38.6731	731	804	64	13	1612	27.6256	135.986	16	65	3.65515	7.38523	65.0705	4.17547	-0.73708	6.36551	27.5643	32.7662
18	Point	20	17	ES90102516	Padema	CSPS	Dandé	Padema	Padema	Rural	-4.26233	11.6453	362613	1.28762e+06	16880	381	1684	745	1236	12	65	21	70	0	0	0	0	4046	168	4214	0	14.6322	2408	2285	133	31	4857	115.17	287.994	17	25	2.68323	8.48818	24.9645	3.21745	-2.44549	6.04139	27.9734	33.2041
19	Point	21	18	ES90106510	Sissa	CSPS	Léna	Lena	Bah	Rural	-3.98572	11.6274	392162	1.28543e+06	5277	226	1304	323	615	8	38	3	23	0	0	0	0	2468	72	2540	0	22.3757	933	842	56	11	1842	79.1401	113.516	18	48	3.10798	7.51861	48.1334	3.87398	-0.857967	6.40856	27.9375	33.2963
14	Point	16	19	ES90106512	Werou	CSPS	Léna	Satiri	Werou	Rural	-4.00497	11.7379	389814	1.29798e+06	6007	504	2127	559	826	11	69	8	27	0	0	0	0	4016	115	4131	0	35.9501	1588	1680	95	45	3408	104.989	114.909	19	69	3.58213	8.13388	68.7698	4.23076	-0.51338	6.41427	28.0789	33.9051
20	Point	18	20	ES90102504	Dandé	CSPS	Dandé	Dande	Dandé	Rural	-4.55803	11.5766	330109	1.28098e+06	21203	446	2279	672	981	11	127	40	84	2	0	2	0	4378	262	4640	4	81.7291	5314	5773	313	97	11497	43.9487	56.7729	20	22	4.40341	9.34984	21.8837	3.08574	-0.953318	6.87488	27.5124	33
22	Point	28	21	ES90106508	Fina	CSPS	Léna	Satiri	FINA	Rural	-4.03997	11.5637	386464	1.27855e+06	4304	314	1312	463	790	9	34	3	28	0	0	0	0	2879	74	2953	0	21.53	777	712	31	36	1556	75.0138	137.158	21	69	3.06945	7.34987	68.6106	4.22845	-0.692684	6.11982	27.9355	33
24	Point	26	22	ES90102519	Séguéré	CSPS	Dandé	Bama	Séguéré	Rural	-4.39636	11.5255	347810	1.27438e+06	6647	143	924	338	518	2	14	5	21	0	1	2	0	1923	42	1965	3	13.891	2966	2850	179	14	6009	85.5561	141.459	22	30	2.63124	8.70101	29.5622	3.3865	-1.56551	6.53041	28.0328	33.7083
21	Point	25	23	ES90102525	Zangoma	CSPS	Dandé	Padema	Zangoma	Rural	-4.32308	11.5692	356227	1.27944e+06	8117	146	804	316	363	2	10	7	6	0	0	1	0	1629	25	1654	1	9.14643	3078	2801	183	24	6086	151.12	180.836	23	20	2.21336	8.71375	20.377	3.01441	-2.18318	6.37852	28.024	33.5392
23	Point	23	25		Lanfiera coura	CSPS					-4.51931	11.5395	334316	1.27607e+06	3748	87	534	257	359	2	19	6	14	0	0	0	0	1237	41	1278	0	12.5648	1358	1401	106	35	2900	83.0111	101.713	25	34	2.5309	7.97247	34.0982	3.52924	-1.09291	6.42667	27.6862	32.8983
25	Point	22	26		Sarfalaye	CSPS					-4.43191	11.5112	347810	1.27438e+06	2144	129	753	199	336	9	36	5	28	0	0	0	0	1417	78	1495	0	20.9268	2966	2850	179	14	6009	85.5561	71.4396	26	70	3.04103	8.70101	69.7295	4.24462	-0.024229	6.37412	27.9434	33.4302
27	Point	29	27	ES90106505	Balla	CSPS	Léna	Satiri	Balla	Rural	-4.08186	11.4957	382003	1.27151e+06	6272	171	1527	1849	1166	1	38	16	16	0	0	0	0	4713	71	4784	0	67.5599	1487	1522	68	1	3078	46.741	70.8112	27	76	4.21302	8.03204	76.2755	4.33435	0.074335	6.27436	27.8491	33
36	Point	39	28	ES90106507	Dorossiamasso	CSPS	Léna	Satiri	DOROSSIAMASSO	Rural	-3.98239	11.3918	392828	1.25915e+06	6133	474	2038	635	1101	16	98	15	66	0	0	0	0	4248	195	4443	0	31.0909	2177	2020	181	32	4410	85.0195	142.904	28	72	3.43691	8.39163	72.4442	4.28282	-0.679355	6.19021	27.7944	33
28	Point	38	29	ES90101515	Moukouma	CSPS	Dafra	Arrondissement : dafra	MOUKOUMA	Urbain	-4.22597	11.5021	363649	1.2629e+06	69772	93	595	442	327	0	12	5	17	0	0	0	0	1457	34	1491	0	9.16113	1108	1102	62	15	2287	118.476	162.753	29	2	2.21497	7.735	2.13696	0.759384	-4.33285	6.19771	28.0237	33.0051
30	Point	24	30	ES90102517	Samandeni	CSPS	Dandé	Bama	Samadeni	Rural	-4.47533	11.473	339466	1.26873e+06	11315	138	921	368	401	5	58	22	60	0	0	0	1	1828	145	1973	1	21.2892	2943	3032	191	47	6213	89.3348	92.6759	30	17	3.0582	8.7344	17.437	2.8586	-1.67051	6.52558	27.8763	33.2545
33	Point	33	31	ES90102518	Sangoulema	CSPS	Dandé	Bama	Sangoulema	Rural	-4.49694	11.3916	336722	1.25954e+06	2770	115	876	346	453	0	29	12	25	0	2	0	0	1790	66	1856	2	18.8545	1072	1109	56	1	2238	35.7326	98.4382	31	67	2.93675	7.71334	67.0036	4.20475	-0.384683	6.5498	27.8134	32.9417
31	Point	36	32	ES90106509	Satiri	CSPS	Léna	Satiri	SATIRI	Rural	-4.03628	11.4419	386754	1.26435e+06	5048	147	911	613	976	5	25	5	32	0	0	0	0	2647	67	2714	0	36.385	1315	1538	78	7	2938	65.2096	74.5913	32	54	3.59416	7.98548	53.7639	3.9846	-0.327422	6.34755	27.7492	33
29	Point	27	33	ES90106511	Tiarako	CSPS	Léna	Satiri	TIARAKO	Rural	-4.13072	11.4779	376116	1.26931e+06	1873	96	564	836	710	3	24	6	13	0	0	0	0	2206	46	2252	0	19.738	690	750	50	0	1490	93.8984	114.095	33	120	2.98254	7.30653	120.235	4.78945	0.052417	6.00026	27.8394	33
32	Point	35	34	ES90102523	Toukoro	CSPS	Dandé	Bama	Toukoro	Rural	-4.24967	11.4202	363649	1.2629e+06	3340	77	522	188	259	0	21	4	10	0	0	0	0	1046	35	1081	0	9.04264	1108	1102	62	15	2287	118.476	119.545	34	32	2.20195	7.735	32.3653	3.47709	-1.3066	6.42129	28.0016	33.0909
26	Point	30	35		Kadomba	CSPS					-4.00589	11.5014	390297	1.27161e+06	5345	278	1479	458	884	3	37	8	29	0	0	0	0	3099	77	3176	0	28.2981	1072	1138	56	32	2298	88.8095	112.234	35	59	3.3428	7.73979	59.42	4.08463	-0.635952	5.61519	27.7611	32.9926
48	Point	49	36	ES90106501	Bah	CSPS	Léna	Satiri	SISSA	Rural	-3.98636	11.2763	393491	1.24764e+06	2686	143	431	123	325	0	2	0	4	0	0	0	0	1022	6	1028	0	8.37674	906	100	2	0	1991	47.6273	122.721	36	38	2.12546	7.59639	38.2725	3.64473	-1.16518	6.54473	27.8738	33
39	Point	31	37	ES90102505	Desso	CSPS	Dandé	Bama	Desso	Rural	-4.28922	11.3395	359470	1.2549e+06	5076	100	571	141	95	1	10	1	9	0	0	0	0	907	21	928	0	11.6452	1571	1472	82	12	3137	42.8836	79.6897	37	18	2.45489	8.05102	18.2821	2.90592	-1.47222	6.3744	27.9104	33
45	Point	46	38	ES90102506	Diarradougou	CSPS	Dandé	Bama	Diarradougou	Rural	-4.4305	11.2961	343683	1.24919e+06	2471	158	687	312	426	0	17	4	29	0	0	0	0	1583	50	1633	0	17.3417	591	658	30	5	1284	61.0085	94.1663	38	66	2.85311	7.15773	66.0866	4.19097	-0.354096	6.673	27.8184	32.9911
42	Point	52	39	ES90106502	Kofila	CSPS	Léna	Lena	Kofila	Rural	-3.91394	11.334	400641	1.25337e+06	5595	378	1493	671	1282	10	65	9	29	0	0	0	0	3824	113	3937	0	43.2758	1126	1002	70	1	2199	52.2874	90.9747	39	70	3.76759	7.69576	70.3664	4.25372	-0.256866	6.42698	27.8946	33
43	Point	50	40	ES90101509	Kouentou	CSPS	Dafra	Arrondissement : dafra	KOUENTOU	Urbain	-4.12411	11.3253	377479	1.25265e+06	8698	217	915	619	953	18	84	35	67	0	1	0	0	2704	204	2908	1	30.8161	1108	1168	74	28	2378	26.6263	94.3661	40	33	3.42804	7.77402	33.433	3.50954	-1.03764	6.67391	27.7991	33
44	Point	48	41	ES90106504	Lena	CSPS	Léna	Lena	Léna	Rural	-3.89017	11.3047	401964	1.2496e+06	7251	396	1802	1601	1432	12	69	50	61	0	0	0	0	5231	192	5423	0	57.1519	1997	2219	109	33	4358	51.4119	94.8874	41	75	4.04571	8.37977	74.7897	4.31468	-0.238011	6.4298	27.8484	33
35	Point	37	42	ES90101511	Panamasso	CSPS	Dafra	Arrondissement : dafra	PANAMASSO	Urbain	-4.20153	11.3845	368781	1.25905e+06	6023	65	297	231	216	5	18	6	4	1	1	0	0	809	33	842	2	9.12264	1375	1380	64	10	2829	62.3551	92.2978	42	14	2.21076	7.94768	13.9797	2.63761	-1.88741	6.17597	27.8229	33
47	Point	47	43	ES90101512	Santidougou	CSPS	Dafra	Arrondissement : dafra	SANTIDOUGOU	Urbain	-4.21781	11.2866	367212	1.24821e+06	68932	157	1144	762	637	6	48	11	14	0	1	0	0	2700	79	2779	1	36.597	552	631	50	7	1240	28.9489	75.9352	43	4	3.59997	7.12287	4.03151	1.39414	-2.93574	6.30029	27.6786	33
41	Point	40	44	ES90102521	Soungalodaga	CSPS	Dandé	Bama	Soungalodaga	Rural	-4.56119	11.3229	330364	1.25159e+06	4978	246	1178	358	833	2	45	13	27	0	0	0	0	2615	87	2702	0	11.1228	3318	3545	188	34	7085	100.91	242.924	44	54	2.409	8.86574	54.2788	3.99413	-1.49861	6.47295	27.6718	33
40	Point	51	45	ES90102522	Sourkoudougou	CSPS	Dandé	Bama	Soukoudougou	Rural	-4.33925	11.3308	353944	1.25298e+06	7950	88	422	137	286	3	25	8	13	0	0	0	0	933	49	982	0	14.6211	491	538	35	1	1065	7.40762	67.163	45	12	2.68247	6.97073	12.3522	2.51383	-1.69329	6.70764	27.9369	33.0256
34	Point	32	46	ES90102524	Vallée du Kou	CSPS	Dandé	Bama	Vallé du Kou	Rural	-4.39278	11.3716	344945	1.25854e+06	28025	356	1977	1253	1876	21	258	115	101	0	1	0	0	5462	495	5957	1	47.3414	10067	11372	698	107	22244	28.2945	125.831	46	21	3.85739	10.0098	21.256	3.05664	-1.7783	7.13599	27.9805	33.3775
46	Point	44	48		Ouolokoto	CSPS					-4.36995	11.2905	350477	1.24845e+06	14680	59	571	137	248	1	17	10	11	0	0	0	0	1015	39	1054	0	15.1379	680	665	39	11	1395	46.4185	69.6264	48	7	2.7172	7.24065	7.17984	1.97128	-2.27187	6.17904	27.634	32.9878
37	Point	34	49		Sala	CSPS					-4.10206	11.368	379752	1.2569e+06	4816	154	1175	1012	928	0	15	1	18	0	0	0	0	3269	34	3303	0	33.1796	1317	1379	73	23	2792	48.4835	99.5491	49	69	3.50194	7.93451	68.5839	4.22806	-0.372593	6.68535	27.7935	33
38	Point	45	50		Soungalodaga 3	CSPS					-4.53905	11.352	330364	1.25159e+06	755	72	487	190	416	1	9	4	9	0	0	0	0	1165	23	1188	0	10.3552	3318	3545	188	34	7085	100.91	114.725	50	157	2.33749	8.86574	157.351	5.05848	0.31594	6.62752	27.7609	32.9925
58	Point	65	51	ES90103507	Accart ville	CSPS	Do	Arrondissement : Do	Secteur 10	Urbain	-4.311	11.1883	356825	1.23595e+06	74657	534	2606	1624	4334	6	64	56	119	0	0	1	0	9098	245	9343	1	862.749	4620	9254	465	41	14380	5.59486	10.8293	51	13	6.76012	9.57359	12.5146	2.52689	0.144635	9	27.4119	32.9375
70	Point	68	52	ES90101502	Bolomakote	CSPS	Dafra	Arrondissement : dafra	Secteur 6	Urbain	-4.29033	11.1609	359788	1.23458e+06	20397	832	4718	2262	4375	19	299	276	637	0	1	0	1	12187	1231	13418	2	1020.59	921	2315	96	11	3343	3.64128	13.1473	52	66	6.92813	8.11462	65.7842	4.18638	1.61016	7.24924	27.1224	32.3125
65	Point	55	53	ES90103516	Bouende	CSPS	Do	Karankasso-sambla	Bouendé	Rural	-4.61533	11.18	323688	1.23636e+06	16172	247	1171	346	478	0	15	1	26	0	0	0	0	2242	42	2284	0	15.7091	891	901	45	8	1845	30.354	145.393	53	14	2.75424	7.52023	14.1232	2.64782	-2.33162	5.8235	27.28	32.3543
55	Point	83	54	ES90103501	Colma	CSPS	Do	Arrondissement : Do	Secteur 11	Urbain	-4.29708	11.215	358332	1.2398e+06	4656	440	2524	1872	3276	13	137	78	150	0	0	1	0	8112	378	8490	1	327.725	20161	29172	1062	261	50656	5.61513	25.9059	54	182	5.79217	10.8328	182.345	5.2059	1.95143	8.10471	27.4642	33
63	Point	60	55	ES90103508	Colsama	CSPS	Do	Arrondissement : konsa	Secteur 21	Urbain	-4.31881	11.1785	356825	1.23595e+06	26270	663	3048	1456	2303	1	83	59	146	0	0	0	0	7470	289	7759	0	814.206	4620	9254	465	41	14380	5.59486	9.52953	55	30	6.70221	9.57359	29.5356	3.3856	1.1312	7.94723	27.2539	32.8
59	Point	62	56	ES90103502	Dogona	CSPS	Do	Arrondissement : Do	Secteur 13	Urbain	-4.27681	11.1973	361126	1.23895e+06	8233	535	2276	1625	2494	14	69	45	110	0	0	0	0	6930	238	7168	0	859.286	5858	8687	373	56	14974	7.70823	8.34181	56	87	6.7561	9.61407	87.0643	4.46665	2.34537	7.87273	27.6853	33
62	Point	66	57	ES90103505	Farakan	CSPS	Do	Arrondissement : Do	Secteur 2	Urbain	-4.29539	11.1866	358132	1.23759e+06	23093	343	1985	1496	3442	4	53	16	54	0	0	0	0	7266	127	7393	0	2191.64	8622	14902	729	133	24386	2.5248	3.37327	57	32	7.6924	10.1018	32.014	3.46617	2.25029	9	27.6	33
69	Point	54	58	ES90101501	Guimbi	CSPS	Dafra	Arrondissement : dafra	Secteur 4	Urbain	-4.28086	11.1731	359517	1.23543e+06	8086	414	2783	2227	4713	15	223	278	722	0	0	0	0	10137	1238	11375	0	4414.77	2846	6242	350	83	9521	1.33658	2.57658	58	141	8.39271	9.16126	140.675	4.94645	3.99999	9	27.3773	33
54	Point	81	59	ES90103517	K.sambla	CSPS	Do	Karankasso-sambla	Karangasso Sambla	Rural	-4.64489	11.2256	320359	1.24154e+06	42098	515	2502	1211	2076	7	57	18	58	0	0	0	0	6304	140	6444	0	19.5403	2292	2448	98	8	4846	135.293	329.779	59	15	2.97248	8.48591	15.3071	2.72832	-3.0701	6.16272	27.4846	32.7538
50	Point	41	60	ES90103503	Kiri	CSPS	Do	Arrondissement : Do	Kiri	Rural	-4.27414	11.2397	358298	1.2422e+06	6670	339	2389	1357	1868	2	42	16	58	0	0	0	0	5953	118	6071	0	112.809	4800	6160	163	33	11156	33.0911	53.8168	60	91	4.72569	9.31973	91.0195	4.51107	0.525489	6.70174	27.5607	33
57	Point	80	61	ES90101508	Kotedougou	CSPS	Dafra	Arrondissement : dafra	KOTEDOUGOU	Urbain	-4.13042	11.2001	376183	1.23869e+06	7008	461	1973	538	1029	32	118	10	47	0	0	0	0	4001	207	4208	0	56.8789	1667	1982	140	61	3850	37.4282	73.9818	61	60	4.04092	8.25583	60.0457	4.09511	-0.208714	6.65959	27.6926	33
49	Point	43	62	ES90106503	Kouekouesso	CSPS	Léna	Satiri	Kouekouesso	Rural	-4.04364	11.2342	386946	1.24273e+06	3346	245	664	485	424	4	60	47	52	0	0	0	0	1818	163	1981	0	25.6019	918	807	60	26	1811	43.3373	77.3769	62	59	3.24267	7.50163	59.205	4.08101	-0.267682	6.78395	27.8242	33
73	Point	61	63		La Macb	CSPS	Dafra	Dafra	Secteur 06		-4.29342	11.1654	359788	1.23458e+06	4834	286	1350	322	766	8	28	9	12	0	0	0	0	2724	57	2781	0	1572.9	921	2315	96	11	3343	3.64128	1.76807	63	58	7.36068	8.11462	57.53	4.05231	3.48242	8.49721	27.3444	33
51	Point	42	64	ES90101510	Leguema	CSPS	Dafra	Arrondissement : dafra	LEGUEMA	Urbain	-4.17672	11.2385	372100	1.24225e+06	4086	282	1533	690	583	3	52	31	48	1	0	0	0	3088	134	3222	1	45.9216	2499	2664	178	8	5349	47.9147	70.163	64	79	3.82694	8.58466	78.8546	4.36761	0.116784	6.60101	27.6178	33
52	Point	82	65	ES90103513	Nasso	CSPS	Do	Arrondissement : konsa	Nasso	Rural	-4.43394	11.2177	344149	1.24075e+06	11940	384	1806	967	1183	11	41	14	34	1	1	0	0	4340	100	4440	2	34.3246	222	279	16	1	518	41.451	129.353	65	37	3.53586	6.24998	37.1859	3.61593	-1.24662	6.01106	27.567	32.9097
61	Point	71	66	ES90101503	Ouezzin ville	CSPS	Dafra	Arrondissement : dafra	Secteur 15	Urbain	-4.26969	11.1855	362226	1.23653e+06	4137	1450	0	3986	5692	29	134	158	244	0	0	0	0	11128	565	11693	0	1861.84	17111	28275	1052	202	46640	6.75923	6.28036	66	283	7.52932	10.7502	282.644	5.64419	3.80676	9	27.4451	33
56	Point	63	67	ES90103506	Sakaby	CSPS	Do	Arrondissement : Do	Secteur 12	Urbain	-4.28767	11.2098	359635	1.23843e+06	18453	783	5315	0	4956	7	87	36	55	0	1	0	0	11054	185	11239	1	4058.23	10561	16060	675	92	27388	3.50619	2.76943	67	61	8.3085	10.2179	60.9061	4.10933	3.09069	8.5438	27.7567	33
71	Point	76	68	ES90101504	Sarfalao	CSPS	Dafra	Arrondissement : dafra	Secteur 17	Urbain	-4.26964	11.16	361684	1.23326e+06	25943	4214	8614	3346	6130	36	264	446	882	0	0	0	0	22304	1628	23932	0	1551.17	20291	31521	1096	373	53281	7.37112	15.4283	68	92	7.34677	10.8833	92.2484	4.52449	1.78828	7.74048	27.1699	32.2
67	Point	72	69	ES90101505	Secteur 24	CSPS	Dafra	Arrondissement : dafra	Secteur 24	Urbain	-4.24892	11.1736	364774	1.23476e+06	6437	1526	7714	4650	7952	20	212	173	487	1	0	0	0	21842	892	22734	1	920.224	6121	8972	186	46	15325	17.0531	24.7048	69	353	6.82462	9.63724	353.177	5.86697	2.65997	9	27.3371	32.8333
68	Point	58	70	ES90103510	Sikasso cira	CSPS	Do	Arrondissement : konsa	Secteur 8	Urbain	-4.30081	11.171	357553	1.23536e+06	45463	116	511	376	943	0	3	3	6	0	0	0	0	1946	12	1958	0	536	1285	2944	137	37	4403	2.43088	3.65299	70	4	6.28413	8.39004	4.3068	1.46019	0.16465	8.7093	27.356	33
60	Point	79	71	ES90101514	Sogossagasso	CSPS	Dafra	Arrondissement : dafra	Sogossagasso	Urbain	-4.03644	11.1904	386386	1.23722e+06	4426	451	1580	709	1356	11	55	11	48	0	0	0	0	4096	125	4221	0	71.3357	1594	1620	73	75	3362	56.5142	59.171	71	95	4.2674	8.12029	95.3683	4.55775	0.477315	6.68937	27.8004	33
64	Point	75	72	ES90101506	Tounouma	CSPS	Dafra	Arrondissement : dafra	Secteur 03	Urbain	-4.28586	11.1818	359381	1.23614e+06	64776	1098	3805	2379	4197	16	106	36	97	0	0	0	0	11479	255	11734	0	5478.03	3996	7434	472	60	11962	1.64224	2.14201	72	18	8.6085	9.38949	18.1147	2.89673	2.13498	9	27.5833	33
74	Point	69	73	ES90101513	Yegueresso	CSPS	Dafra	Arrondissement : dafra	YEGUERESSO	Urbain	-4.16775	11.1596	373279	1.234e+06	12672	418	2103	1064	1118	2	28	9	48	0	0	0	0	4703	87	4790	0	60.7025	985	1135	42	5	2167	8.80104	78.9094	73	38	4.10599	7.6811	37.7999	3.63231	-0.735995	6.55721	27.612	32.9891
66	Point	59	78		Belle ville	CSPS					-4.36149	11.1738	353624	1.23694e+06	74657	380	1963	806	1396	5	107	98	183	0	0	0	0	4545	393	4938	0	95.7685	8712	13688	283	93	22776	30.0718	51.5618	78	7	4.56193	10.0335	6.61425	1.88923	-2.05355	6.60168	27.2391	32.1636
72	Point	84	79		Bona	CSPS					-4	11.1729	390815	1.23529e+06	2851	313	1327	394	552	5	20	4	8	0	0	0	0	2586	37	2623	0	20.5931	413	317	24	0	754	56.9875	127.373	79	92	3.02496	6.62539	92.0028	4.52182	-0.325297	6.55813	27.7519	33
53	Point	74	80		Colma 2	CSPS					-4.28467	11.2186	358332	1.2398e+06	44405	361	2142	1199	1417	3	99	78	109	0	0	0	0	5119	289	5408	0	879.61	20161	29172	1062	261	50656	5.61513	6.14818	80	12	6.77948	10.8328	12.1788	2.4997	0.683542	6.73595	27.6757	33
82	Point	89	81	ES90101507	Bare	CSPS	Dafra	Arrondissement : dafra	BARE	Urbain	-4.10925	11.0874	378502	1.22545e+06	25036	357	1666	596	1028	7	76	45	114	0	0	0	0	3647	242	3889	0	25.4138	2302	2287	132	66	4787	77.3794	153.027	81	16	3.23529	8.47366	15.5336	2.74301	-2.28761	6.56648	27.6357	32.9558
81	Point	91	82	ES90105502	Deguelin	CSPS	K vigué	Karankasso-vigue	Deguelin	Rural	-3.937	11.0908	397858	1.22623e+06	9288	1278	3293	516	1068	38	120	27	67	0	0	0	0	6155	252	6407	0	25.4918	2778	2861	151	23	5813	107.833	251.336	82	69	3.23836	8.66785	68.9815	4.23384	-1.29295	6.67566	27.7544	33
84	Point	88	83	ES90103511	Kouakouale	CSPS	Do	Arrondissement : konsa	Kouakoualé	Rural	-4.25358	11.0608	362818	1.22282e+06	7558	572	2121	641	1172	42	145	14	64	0	1	0	0	4506	265	4771	1	41.6454	1395	1449	61	17	2922	75.758	114.562	83	63	3.72919	7.98002	63.1252	4.14512	-0.596001	6.6254	27.5863	32.8905
77	Point	56	84	ES90103512	Koumi	CSPS	Do	Arrondissement : konsa	Koumi	Rural	-4.43686	11.1333	343902	1.23095e+06	8354	214	1312	447	513	5	28	6	16	0	0	0	0	2486	55	2541	0	15.7573	816	1007	127	8	1958	49.4984	161.259	84	30	2.7573	7.57968	30.4166	3.41499	-1.66802	6.10951	27.2035	32.0847
76	Point	57	85	ES90103509	Lafiabougou	CSPS	Do	Arrondissement : konsa	Secteur 20	Urbain	-4.32397	11.1519	355368	1.23241e+06	7599	2320	3782	3107	3191	17	60	47	119	0	0	0	0	12400	243	12643	0	478.736	19968	33783	982	263	54996	8.7486	26.4091	85	166	6.17115	10.915	166.377	5.11426	1.84055	7.00834	27.1518	32.0323
78	Point	53	86	ES90103514	Logofoursso	CSPS	Do	Arrondissement : konsa	Logofourousso	Rural	-4.37869	11.1226	349574	1.22947e+06	23613	80	633	366	264	0	23	9	11	0	0	0	0	1343	43	1386	0	28.3017	971	1048	73	0	2092	25.3997	48.9723	86	6	3.34292	7.64588	5.86965	1.7698	-2.12146	6.45072	27.2391	32.0172
79	Point	86	87	ES90103515	Matourkou	CSPS	Do	Arrondissement : konsa	Matoukou	Rural	-4.34539	11.0917	349337	1.22525e+06	3936	249	1343	1129	1611	2	34	2	4	0	0	0	0	4332	42	4374	0	36.7354	736	901	60	7	1704	33.6941	119.068	87	111	3.60374	7.44073	111.128	4.71068	-0.069008	6.60781	27.135	32.0704
83	Point	90	88	ES90105506	Poya	CSPS	K vigué	Karankasso-vigue	POYA	Rural	-3.79456	11.0731	413558	1.22434e+06	19711	2253	5992	953	2506	57	134	14	80	0	0	0	0	11704	285	11989	0	44.204	2463	2867	114	12	5456	99.8529	271.22	88	61	3.78882	8.60447	60.8239	4.10798	-1.49495	6.36653	27.6622	32.9408
80	Point	87	89	ES90103518	Tiara	CSPS	Do	Karankasso-sambla	Tiara	Rural	-4.59053	11.0982	326361	1.2272e+06	3281	190	1032	554	681	2	30	12	22	0	0	11	0	2457	66	2523	11	10.122	346	341	35	2	724	49.866	249.259	89	77	2.31471	6.58479	76.8973	4.34247	-1.17602	6.00398	26.9032	31.8687
75	Point	78	91		Secteur 25	CSPS					-4.24367	11.1562	365217	1.23289e+06	22770	896	3171	2430	0	3	24	102	222	0	0	0	0	6497	351	6848	0	165.548	449	485	27	2	963	21.2499	41.3656	91	30	5.10926	6.87005	30.0747	3.40368	-0.318767	6.65671	27.4667	32.1111
89	Point	98	92	ES90105501	Dan	CSPS	K vigué	Karankasso-vigue	DAN	Rural	-3.77556	10.9312	414824	1.20816e+06	20681	0	7007	2195	4337	49	272	51	116	0	0	0	0	13539	488	14027	0	35.7591	2696	2842	106	16	5660	94.9337	392.264	92	68	3.5768	8.64118	67.8255	4.21694	-1.755	6.14617	27.5831	32.9359
88	Point	94	93	ES90103519	Peni	CSPS	Do	Peni	Péni	Rural	-4.46942	10.9493	339080	1.21073e+06	3566	461	1804	1166	1764	26	122	86	141	0	0	0	0	5195	375	5570	0	17.6662	1768	2070	184	12	4034	67.0513	315.292	93	156	2.87165	8.30251	156.197	5.05112	-0.702378	6.14875	26.8045	31.6277
85	Point	92	94	ES90105505	Soumousso	CSPS	K vigué	Karankasso-vigue	Soumousso	Rural	-4.04469	11.0112	385450	1.21776e+06	19533	2095	6647	1854	4952	93	396	53	175	0	6	0	0	15548	717	16265	6	110.878	2820	3142	179	7	6148	65.8733	146.693	94	83	4.70843	8.72388	83.2693	4.42208	-0.566264	6.73775	27.6502	33
87	Point	97	96	ES90105508	Yegueré	CSPS	K vigué	Karankasso-vigue	Yégueré	Rural	-4.09767	10.9701	379938	1.21254e+06	11727	724	1975	777	1102	17	83	9	40	0	0	0	0	4578	149	4727	0	31.4936	1639	1680	78	36	3433	130.058	150.094	96	40	3.44979	8.14119	40.3087	3.69657	-1.31469	6.57659	27.5857	32.9775
86	Point	85	97		Dodougou	CSPS					-4.2651	11.0016	361786	1.21644e+06	21727	773	2158	593	1447	16	93	24	86	0	0	0	0	4971	219	5190	0	23.3265	368	387	15	15	785	61.2462	222.494	97	24	3.14959	6.66568	23.8873	3.17335	-2.23155	6.48355	27.6084	32.8068
91	Point	93	98	ES90103520	Gnafongon	CSPS	Do	Peni	Gnanfongon	Rural	-4.37575	10.8887	349463	1.2038e+06	58282	523	1777	420	923	6	15	6	50	0	1	0	1	3643	77	3720	2	17.7999	1456	1386	57	22	2921	83.6991	208.99	98	6	2.87919	7.97968	6.38276	1.8536	-3.48868	6.2675	27.4732	32.072
92	Point	103	99	ES90105504	Karangasso Vigué	CSPS	K vigué	Karankasso-vigue	K.Vigué	Rural	-3.93608	10.8803	397674	1.20282e+06	15192	2169	6605	1952	4607	143	475	45	131	0	0	0	0	15333	794	16127	0	60.2824	3209	3750	146	64	7169	73.8958	267.524	99	106	4.09904	8.87752	106.155	4.6649	-0.924314	6.46628	27.4661	32.5538
93	Point	99	100	ES90103522	Toussiana	CSPS	Do	Toussiana	Toussiana	Rural	-4.62669	10.8244	321546	1.1966e+06	8543	323	1398	1024	1826	2	43	61	133	0	0	0	0	4571	239	4810	0	25.8193	1349	1594	130	20	3093	8.88389	186.295	100	56	3.25112	8.0369	56.3034	4.03076	-1.19658	6.13477	26.946	31.5135
90	Point	96	101	ES90105507	Wara	CSPS	K vigué	Karankasso-vigue	Wara	Rural	-4.05494	10.9179	384199	1.207e+06	10631	1301	4110	752	1500	15	68	6	41	1	1	2	0	7663	130	7793	4	44.6978	2278	2420	144	16	4858	91.0486	174.349	101	73	3.79992	8.48838	73.3045	4.29462	-0.866435	6.64244	27.5217	32.8143
94	Point	102	102		Marbagasso	CSPS					-4.1587	10.8165	373333	1.19593e+06	5516	592	2159	691	1076	14	59	17	41	0	0	0	0	4518	131	4649	0	17.1187	2146	2189	60	20	4415	83.6284	271.575	102	84	2.84017	8.39276	84.2821	4.43417	-1.17007	6.47994	27.4857	32.3574
96	Point	101	103	ES90105503	Diosso	CSPS	K vigué	Karankasso-vigue	Diosso	Rural	-3.89472	10.7776	402569	1.1913e+06	6980	1705	4576	1234	3697	69	252	21	67	0	0	0	0	11212	409	11621	0	40.703	1892	1974	76	8	3950	125.6	285.507	103	166	3.7063	8.28147	166.49	5.11494	-0.539332	6.37605	27.5143	32.797
95	Point	100	104		Moussobadougou	CSPS					-4.3193	10.802	355767	1.1944e+06	11205	599	2548	985	1375	25	230	60	189	0	0	0	0	5507	504	6011	0	24.0243	927	1055	31	6	2019	43.6927	250.205	104	54	3.17907	7.61036	53.6457	3.9824	-1.53988	6.39849	27.3932	32
[truncated: 9 more columns]
